# Supplementary material for: Two Novel Lytic Bacteriophages Infecting Enterococcus spp. Are Promising Candidates for Targeted Antibacterial Therapy
Source: Viruses. 2022 Apr 16;14(4):831. doi: 10.3390/v14040831 (PMC9030284; doi:10.3390/v14040831)
Supplement: Supplementary file 1 [file viruses-14-00831-s001.zip]

Archive with 1 entries (1 files):
- Table S1 Strain sensitivity.xlsx
