# Supplementary material for: Two Novel Lytic Bacteriophages Infecting Enterococcus spp. Are Promising Candidates for Targeted Antibacterial Therapy
Source: Viruses. 2022 Apr 16;14(4):831. doi: 10.3390/v14040831 (PMC9030284; doi:10.3390/v14040831)
Supplement: Supplementary file 1 [file viruses-14-00831-s001.zip › Table S1 Strain sensitivity.xlsx]

## Sheet: Sheet1
Strain number	Species	Source	SSsP-1 tropism	GVEsP-1 tropism	Use for isolation	Reference
169-1	Enterococcus faecalis	Ornitogenic soil, island Svalbard	negative	positive	Yes	This paper
Sh	Enterococcus faecalis	Clinical isolate	positive	positive	No	This paper
232	Enterococcus faecalis	Clinical isolate	negative	positive	No	This paper
159-1	Enterococcus faecalis	Ornitogenic soil, island Svalbard	positive	positive	Yes	This paper
262	Enterococcus faecalis	Clinical isolate	negative	negative	No	This paper
296	Enterococcus faecalis	Clinical isolate	negative	positive	Yes	This paper
326	Enterococcus faecalis	Clinical isolate	negative	negative	No	This paper
33-2	Enterococcus faecalis	Ornitogenic soil, island Svalbard	negative	positive	No	This paper
78-1	Enterococcus faecalis	Ornitogenic soil, island Svalbard	positive	positive	No	This paper
453-2	Enterococcus faecalis	Ornitogenic soil, island Svalbard	negative	negative	No	This paper
Serg	Enterococcus faecalis	Clinical isolate	positive	positive	Yes	This paper
CCUS 52538	Enterococcus faecalis	Clinical isolate	positive	positive	Yes	This paper
288	Enterococcus faecalis	Clinical isolate	negative	negative	No	This paper
10 arctic	Enterococcus faecalis	Clinical isolate	positive	negative	Yes	This paper
5 arctic	Enterococcus faecalis	Clinical isolate	negative	positive	Yes	This paper
Nik	Enterococcus faecalis	Clinical isolate	positive	positive	Yes	This paper
ATCC 29212	Enterococcus faecalis	Clinical isolate(public collection strain)	positive	positive	Yes	Kim EB, Kopit LM, Harris LJ, Marco ML. Draft genome sequence of the quality control strain Enterococcus faecalis ATCC 29212. J Bacteriol. 2012 Nov;194(21):6006-7. doi: 10.1128/JB.01423-12.
84-1	Enterococcus faecalis	Ornitogenic soil, island Svalbard	positive	negative	Yes	This paper
169-1	Enterococcus faecalis	Ornitogenic soil, island Svalbard	negative	positive	Yes	This paper
186-1	Enterococcus faecalis	Ornitogenic soil, island Svalbard	negative	positive	No	This paper
167-1	Enterococcus faecalis	Ornitogenic soil, island Svalbard	positive	positive	No	This paper
520-2	Enterococcus faecalis	Ornitogenic soil, island Svalbard	negative	positive	No	This paper
26555	Enterococcus faecalis	Clinical isolate	negative	negative	No	This paper
258	Enterococcus faecalis	Clinical isolate	positive	negative	No	This paper
24988	Enterococcus faecalis	Clinical isolate	negative	negative	No	This paper
174-1	Enterococcus faecalis	Ornitogenic soil, island Svalbard	positive	negative	No	This paper
114-1	Enterococcus faecalis	Ornitogenic soil, island Svalbard	negative	positive	No	This paper
459-1	Enterococcus faecalis	Ornitogenic soil, island Svalbard	negative	positive	Yes	This paper
296	Enterococcus faecalis	Clinical isolate	negative	negative	No	This paper
312	Enterococcus faecalis	Clinical isolate	negative	negative	No	This paper
75(2,3)	Enterococcus faecalis	Ornitogenic soil, island Svalbard	positive	positive	Yes	This paper
894	Enterococcus faecalis	Clinical isolate	positive	negative	Yes	This paper
147-1	Enterococcus faecalis	Ornitogenic soil, island Svalbard	negative	positive	No	This paper
244-1	Enterococcus faecalis	Ornitogenic soil, island Svalbard	negative	positive	No	This paper
69-1	Enterococcus faecalis	Ornitogenic soil, island Svalbard	negative	positive	No	This paper
369-1	Enterococcus faecalis	Ornitogenic soil, island Svalbard	negative	negative	No	This paper
336	Enterococcus faecalis	Clinical isolate	negative	positive	No	This paper
184-1a	Enterococcus faecalis	Ornitogenic soil, island Svalbard	negative	negative	Yes	This paper
164-1	Enterococcus faecalis	Ornitogenic soil, island Svalbard	negative	positive	No	This paper
52-3	Enterococcus faecium	Ornitogenic soil, island Svalbard	negative	negative	No	This paper
27249	Enterococcus faecium	Clinical isolate	negative	positive	No	This paper
27228	Enterococcus faecium	Clinical isolate	negative	negative	No	This paper
872	Enterococcus faecium	Clinical isolate	negative	positive	Yes	This paper
280	Enterococcus faecium	Clinical isolate	negative	positive	Yes	This paper
25559	Enterococcus faecium	Clinical isolate	negative	negative	No	This paper
276	Enterococcus faecium	Clinical isolate	negative	negative	No	This paper
l2-faecium	Enterococcus faecium		negative	negative	Yes	This paper
2018	Enterococcus faecium	Clinical isolate	negative	negative	No	This paper
L3	Enterococcus faecium	Probiotic strain	negative	negative	Yes	Karaseva, A., Tsapieva, A., Pachebat, J., & Suvorov, A. (2016). Draft Genome Sequence of Probiotic Enterococcus faecium Strain L-3. Genome announcements, 4(1), e01622-15. https://doi.org/10.1128/genomeA.01622-15
CCUG 52539	Enterococcus faecium	Clinical isolate(public collection strain)	negative	negative	Yes	This paper
206-1	Enterococcus faecium	Ornitogenic soil, island Svalbard	negative	negative	No	This paper
334	Enterococcus faecium	Clinical isolate	negative	negative	No	This paper
237	Enterococcus faecium	Clinical isolate	negative	negative	No	This paper
1074	Enterococcus faecium	Clinical isolate	negative	negative	No	This paper
176a	Enterococcus faecium	Clinical isolate	negative	negative	No	This paper
72a	Enterococcus hirae	Clinical isolate	negative	negative	Yes	This paper
m38	Enterococcus faecium	Presumably relict strain (isolated from intestine of woolly mammoth corpus)	negative	negative	No	This paper
26588	Enterococcus faecium	Clinical isolate	negative	negative	No	This paper
321v	Enterococcus faecium	Clinical isolate	negative	negative	No	This paper
344	Enterococcus faecium	Clinical isolate	negative	negative	No	This paper
2184	Enterococcus faecium	Clinical isolate	negative	negative	No	This paper
578	Enterococcus faecium	Clinical isolate	negative	positive	No	This paper
160	Enterococcus faecium	Clinical isolate	negative	positive	No	This paper
m26	Enterococcus durans	Presumably relict strain (isolated from intestine of woolly mammoth corpus)	negative	negative	Yes	This paper
CCUG 18657	Enterococcus casseliflavus	Clinical isolate(public collection strain)	negative	negative	Yes	This paper
CCUG 18658	Enterococcus gallinarum	Clinical isolate(public collection strain)	negative	negative	Yes	This paper
K1	Enterococcus gallinarum	Clinical isolate	negative	negative	Yes	This paper
SA774	Staphylococcus aureus	Clinical isolate	negative	negative	No	This paper
SA775	Staphylococcus aureus	Clinical isolate	negative	negative	No	This paper
SA776	Staphylococcus aureus	Clinical isolate	negative	negative	No	This paper
SA778	Staphylococcus aureus	Clinical isolate	negative	negative	No	This paper
30151	Staphylococcus aureus	Clinical isolate	negative	negative	No	This paper
47167	Staphylococcus epidermitidis	Clinical isolate	negative	negative	No	This paper
79-13	Streptococcus agalactiae	Clinical isolate	negative	negative	No	This paper
55-13	Streptococcus agalactiae	Clinical isolate	negative	negative	No	This paper
97-13	Streptococcus agalactiae	Clinical isolate	negative	negative	No	This paper
V31	Streptococcus pyogenes	Clinical isolate	negative	negative	No	This paper
V32	Streptococcus pyogenes	Clinical isolate	negative	negative	No	This paper
V53	Streptococcus pyogenes	Clinical isolate	negative	negative	No	This paper
B31	Streptococcus pyogenes	Clinical isolate	negative	negative	No	This paper
GT15	Bifidobacterium longum	Probiotic strain	negative	negative	No	Zakharevich, N. V., Averina, O. V., Klimina, K. M., Kudryavtseva, A. V., Kasianov, A. S., Makeev, V. J., Danilenko, V. N. (2015). Complete genome sequence of Bifidobacterium longum GT15: identification and characterization of unique and global regulatory genes. Microbial ecology, 70(3), 819-834.
DH5α	Escherichia coli	P. Clearly collection strain, USA	negative	negative	No	Miller E. M., Nickoloff J. A. Escherichia coli electrotransformation //Electroporation protocols for microorganisms. – Humana Press, 1995. – С. 105-113.
